# Supplementary material for: Cognitive function in soccer athletes determined by sleep disruption and self-reported health, yet not by decision-reinvestment
Source: Front Neurol. 2023 Feb 6;13:872761. doi: 10.3389/fneur.2022.872761 (PMC9939841; doi:10.3389/fneur.2022.872761)
Supplement: Supplementary file 1 [file Table_1.XLSX]

## Sheet: Data
DATA			General		Sleep duration (min)				Sleep tracker		Physical Health					Mental Health					Self-reported sleep behaviour				Percieved Stress	Decision Reinvestment						Memory		Selective attention			Cognitive flexibility
Consent	REM sleep	ID	Age	Gender	Total sleep	Awake time	Light sleep	Deep sleep	Device	Device	SP36_physical_functioning:1	SP36_Role_limit_Phy:1	SP36_Pain:1	SP36_Q33_36_score:1	SUM Phy Health	Energy_Fatigue:1	Soc_Function	SP36_Role_limit_Emt:1	Well_being:1	SUM Mental Health	Routine_environmental_score:1	Behavioural_score:1	Sports_related_score:1	SUM	score_pss:1	Reinvestment_score:1	High vs low REINVESTMENT	Rumination_score:1	High vs low RUMINATION	DSRS_sum	High vs low DSRS	Corsi_backward_real:1	Time (s)	STROOP wrong (ms)	right (ms)	number of right x/40	WCST SUM % errors all	RT all (ms)
OK	REM added to deep sleep	6	22	1	464		312	152	7	Huawai	350	200	20					100							40
OK		9	21	1	479	14	256	222	1	Withings															40
OK		18	28	1	398.571				8	Sleep diary	1000	400	200	500	2100	360	200	300	480	1340	13	19	14	46	12	0	0	6	0	6	0	5	202.833	779.5	818.667	6	18	1475
OK		13	23	1	496	28	333	163	1	Withings	1000	400	160	375	1935	400	200	300	500	1400	12	15	11	38	19	15	1	9	0	24	0	5	196.571	896.188	727.25	8	13	1233
OK		14	18	1	508	61	285	223	1	Withings	1000	400	180	500	2080	340	200	300	500	1340	8	12	12	32	22	13	1	9	0	22	0	2	445.333	894.6	721.9	10	14	1430
OK		20	21	1	465	21	289	176	1	Withings	1000	400	135	500	2035	300	200	300	440	1240	8	14	14	36	28	13	1	7	0	20	0	7	315.222	645.483	709.818	11	20	1250
OK	REM added to deep sleep	12	38	1	434.857	40.5714	392	133.286	6	Galaxy	1000	400	200	350	1950	340	200	300	400	1240	11	13	11	35	20	8	0	18	1	26	0	3	249	813.808	599	14	12	1290
OK		15	22	1	442.5	12	244.5	198	1	Withings	1000	400	200	400	2000	240	175	300	340	1055	23	17	17	57	29	12	0	10	0	22	0	5	229.167	1050.71	824.438	16	15	2187
OK		7	19	1	399.25	23.75	220.25	178.5	1	Withings	1000	400	200	225	1825	380	200	300	480	1360	13	19	11	43	23	18	1	14	0	32	1	5	279.714	1255.09	902.2	5	7	2840
OK		4	30	1	366				2	Apple (Health App)	750	400	110	375	1635	300	125	300	360	1085	15	15	12	42	24	11	0	14	0	25	0	5	226.167	1101.44	887.067	15	4	1520
OK		17	35	1	363				2	Apple (Health App)	1000	400	200	375	1975	200	100	300	360	960	13	9	10	32	32	4	0	5	0	9	0	0	176	1340.5	1131.75	12	17	2530
OK		21	36	1	417	11	272	145	1	Withings	1000	400	135	525	2060	220	150	300	400	1070	17	15	14	46	15	10	0	6	0	16	0	6	236.286	1352.68	1588.56	16	21	2448
OK		8	22	1	418	33	311	107	4	Suunto	1000	200	155	325	1680	260	175	300	400	1135	13	14	11	38	21	12	0	10	0	22	0	5	271.333	759.094	656	8	8	1194
OK	REM added to deep sleep	1	25	2	453	8	279	174	5	Garmin	1000	400	180	300	1880	280	200	300	480	1260	10	13	10	33	11	17	1	15	1	32	1	0	270	728.958	648.312	16	1	1292
OK		11	36	2	322				2	Apple (Health App)	850	200	95	275	1420	280	175	200	380	1035	12	16	12	40	35	17	1	17	1	34	1	6	161.286	749.133	680.2	10	11	1430
OK	REM added to deep sleep	10	23	2	422.286	12.1429	243	179.286	3	Apple (Pillow App)	350	300	90	450	1190	180	150	200	440	970	13	18	13	44	15	14	1	15	1	29	1	7	173.444	721.613	752.333	9	10	1368
OK		5	18	2	465.571	42.1429	298.571	167.429	1	Withings	200	400	110	300	1010	260	125	300	380	1065	13	17	11	41	25	16	1	15	1	31	1	8	311.636	886.806	750	9	5	1515
OK		19	21	2	467	31	356	111	1	Withings	1000	400	155	400	1955	240	200	300	440	1180	15	14	14	43	19	8	0	14	0	22	0	7	260.889	1023.9	934.8	10	19	3022
OK		2	28	2	462	32	293	169	1	Withings	950	400	160	400	1910	200	150	100	420	870	14	17	12	43	21	11	0	8	0	19	0	7	261.2	1137.14	1010.92	12	2	1197
OK		3	18	2	485	27	289	196	1	Withings	500	0	70	275	845	160	150	300	400	1010	17	16	16	49	27	19	1	26	1	45	1	6	181.286	638.84	596	15	3	1534
OK		22	19	2	368.571				8	Sleep diary	1000	400	135	350	1885	220	150	300	380	1050	19	19	17	55	25	15	1	14	0	29	1	0	304.5	996.867	848.1	10	22	1392
